# Supplementary material for: Computational assessment of feature combinations for pathogenic variant prediction
Source: Mol Genet Genomic Med. 2016 Mar 14;4(4):431–46. doi: 10.1002/mgg3.214 (PMC4947862; doi:10.1002/mgg3.214)
Supplement: Supplementary file 2 — Table S5. “Difficult SAPs” (without SAPs from HGMD). [file MGG3-4-431-s002.xlsx]

## Sheet: Sheet1
class	Gcoords	Ref	Alt	HGNC	Ensg	UniProt	Ensp	SIFT	PolyPhen.2	Condel	GERP	disordered.region	evolutionary.rate	accessibility	ss.3	ss.8	AAindex.1	AAindex.2	AAindex.3	AAindex.4	AAindex.5	PfamA	protein.age	CADD	Grantham	PROVEAN	expression	degree	centrality	betweennes	gene.length	GO.BP	PON.P2	paralogs.nr	mouse.orth.nr	paralogs.id	mouse.orth.id	protein.length	CLINVAR_ClinVar.CLNACC	CLINVAR_ClinVar.CLNDBN	CLINVAR_ClinVar.CLNSIG	AF
0	GRCh37:17:61995761	G	A	GH1	ENSG00000259384	P01241	ENSP00000339278	0.96	0.787	0.608048033634	3.54	0.11917	-1.498	5	H	H	2.7	2.7	-139	6.65	0	1	NA	15.82	64	-3.19	0	86	7836.12434089285	4715.00882760237	1619	10	0.618	4	1	85	66	122	NA	NA	NA	0.0101837
0	GRCh37:14:75361094	T	A	DLST	ENSG00000119689	P36957	ENSP00000335304	1	0.999	0.569580414726	3.91	0.1035	-0.5482	5	E	E	-0.4	-1.7	-29	-4.84	0	1	4200	33	22	-2.7	1	27	-1241565157140.93	1301.64821143342	21854	2	0.72	2	1	23	92	453	NA	NA	NA	0.0101837
0	GRCh37:8:104412688	T	C	SLC25A32	ENSG00000164933	Q9H2D1	ENSP00000297578	1	0.98	0.823005291567	3.93	0.12142	-0.7521	5	H	H	-4.6	8.7	-40	0.79	-1	1	1628	32	194	-8.49	0.962962962962963	2	-849916033681.577	0	16554	3	0.904	1	0	28	0	315	NA	NA	NA	0.0113818
0	GRCh37:6:56362812	C	T	DST	ENSG00000151914	Q03001	ENSP00000244364	0.9	0.999	NA	5.04	0.52313	-0.9588	45	H	H	2.6	-0.3	-42	2.97	-1	1	910	32	56	-3.57	0.814814814814815	50	-176158578278621	9326.88018258483	496641	8	0.782	7	0	50	0	5171	NA	NA	NA	0.0127796
0	GRCh37:10:102054823	G	A	PKD2L1	ENSG00000107593	Q9P0L9	ENSP00000325296	0.97	0.458	0.683492439908	2.89	0.12983	-0.966	30	H	H	-2.5	2.9	-91.5	-0.91	-1	1	910	33	180	-6.6	0	3	48992367724614496	10.2471795184067	42340	8	0.957	6	0	47	0	805	NA	NA	NA	0.0151757
0	GRCh37:6:90471392	T	G	MDN1	ENSG00000112159	Q9NU22	ENSP00000358400	0.85	0.758	0.397970193943	4.56	0.18767	-0.9412	55	C	T	4.9	-5.3	23	-2.85	-1	1	1628	24.3	107	-4.26	0.481481481481481	20	-161260142664372	854.180347889144	177224	2	0.58	0	1	0	81	5596	NA	NA	NA	0.0153754
0	GRCh37:1:154904863	G	A	PMVK	ENSG00000163344	Q15126	ENSP00000357452	1	0.993	0.579120813982	3.04	0.09117	-0.7032	15	E	E	1.8	-0.3	-103.5	1.8	0	1	176.1	21.3	101	-6.93	1	10	176069023.178156	74.3250380143445	12257	3	0.894	0	0	0	0	192	NA	NA	NA	0.0161741
0	GRCh37:4:145580866	G	A	HHIP	ENSG00000164161	Q96QV1	ENSP00000296575	0.97	0.99	0.46467361646	4.5	0.12033	-0.06104	30	C	T	-2.5	0	31	-1.16	1	1	454.6	27.5	98	-4.08	0.111111111111111	4	68669374149451232	15535	99250	6	0.813	2	1	27	94	700	NA	NA	NA	0.0189696
0	GRCh37:19:18897440	T	C	COMP	ENSG00000105664	P49747	ENSP00000222271	1	0.992	NA	4.14	0.54604	-0.7866	20	C	S	-0.299999999999999	-0.4	63	1.68	1	1	842	17.17	23	-4.79	0.148148148148148	2	13169.0828060588	940.290530268406	8540	6	0.855	4	1	54	91	757	RCV000033879.2|RCV000055747.1	Pseudoachondroplastic_spondyloepiphyseal_dysplasia_syndrome|Multiple_epiphyseal_dysplasia_1	non-pathogenic|non-pathogenic	0.0209665
0	GRCh37:4:2746567	C	T	TNIP2	ENSG00000168884	Q8NFZ5	ENSP00000427613	0.91	0.84	0.558049582459	3.24	0.3645	-0.4904	55	H	H	2.6	-0.3	-42	2.97	-1	0	361.2	23.9	56	-2.86	0.888888888888889	24	-18267139141.4855	1638.13500321867	14728	13	0.734	0	1	0	79	322	NA	NA	NA	0.0209665
0	GRCh37:19:18899986	C	T	COMP	ENSG00000105664	P49747	ENSP00000222271	0.96	0.999	NA	4.14	0.16008	-0.6521	15	H	H	-0.5	2.5	-30	2.22	0	1	842	22.2	58	-3.34	0.148148148148148	2	13169.0828060588	940.290530268406	8540	6	0.748	4	1	54	91	757	NA	NA	NA	0.0227636
0	GRCh37:4:2746583	C	A	TNIP2	ENSG00000168884	Q8NFZ5	ENSP00000427613	0.97	0.789	0.476691013464	3.24	0.5114	0.08703	60	C	C	-7.1	6.3	49	-2.27	1	0	361.2	23.4	24	-2.56	0.888888888888889	24	-18267139141.4855	1638.13500321867	14728	13	0.669	0	1	0	79	322	NA	NA	NA	0.0227636
0	GRCh37:1:110996652	C	T	PROK1	ENSG00000143125	P58294	ENSP00000271331	1	0.212	0.641303354058	2.09	0.1215	-0.9197	30	E	E	1.8	-0.3	-103.5	1.8	0	1	324.5	17.07	101	-5.79	0.185185185185185	NA	NA	NA	6154	4	0.837	1	0	37	0	105	NA	NA	NA	0.0235623
0	GRCh37:17:39925713	C	T	JUP	ENSG00000173801	P14923	ENSP00000311113	0.99	0.895	0.551704281653	4.6	0.12117	-0.4126	45	H	H	-4.3	1.9	-50.5	-1.15	1	0	910	35	29	-3.95	0.962962962962963	69	64.3323983845089	37340.876536679	167491	24	0.906	1	1	64	98	745	RCV000039082.1	AllHighlyPenetrant	non-pathogenic	0.0239617
0	GRCh37:2:219691801	G	A	PRKAG3	ENSG00000115592	Q9UGI9	ENSP00000233944	0.98	0.677	NA	1.16	0.103	-0.2822	25	C	C	1.8	-0.3	-103.5	1.8	0	0	454.6	34	101	-4.59	0	7	-2379234872.88863	432.708017470136	9703	6	0.611	2	1	57	85	489	NA	NA	NA	0.0307508
0	GRCh37:6:52101844	T	C	IL17F	ENSG00000112116	Q96PD4	ENSP00000337432	0.99	0.992	0.583120646775	5.04	0.13475	-0.92	35	E	E	2.5	0	-31	1.16	-1	1	361.2	27.3	98	-5.79	0	NA	NA	NA	7856	7	0.698	2	0	45	0	163	NA	NA	NA	0.033147
0	GRCh37:10:102056790	G	A	PKD2L1	ENSG00000107593	Q9P0L9	ENSP00000325296	1	0.022	0.551313435213	-0.8	0.09758	-0.5178	30	C	T	1.8	-0.3	-103.5	1.8	0	1	910	24.3	101	-5.97	0	3	48992367724614496	10.2471795184067	42340	8	0.709	6	0	47	0	805	NA	NA	NA	0.0547125
0	GRCh37:17:42989063	C	T	GFAP	ENSG00000131095	P14136	ENSP00000253408	1	0.982	0.540366812699	3.85	0.29383	-0.7438	50	H	H	0.299999999999999	0.4	-63	-1.68	-1	1	797	16.11	23	-2.73	0.037037037037037	38	674.782868232156	15758.4915806095	11929	9	0.869	9	1	50	82	432	RCV000056913.1	not_provided	untested	0.0573083
0	GRCh37:1:32794755	C	A	HDAC1	ENSG00000116478	Q13547	ENSP00000362649	1	1	0.63590043136	1.58	0.10258	-0.7761	0	H	H	0.3	-2	-56	-3.67	0	1	1628	21.8	22	-5.44	1	438	-877.36136938299	339592.272659328	41549	21	0.689	3	0	84	0	482	NA	NA	NA	0.0613019
0	GRCh37:5:122682334	C	T	CEP120	ENSG00000168944	Q8N960	ENSP00000307419	1	0.996	0.421696114266	4.48	0.51505	-1.025	40	H	H	-4.3	1.9	-50.5	-1.15	1	0	842	35	29	-3.39	0.925925925925926	2	894817272.145886	0	78707	5	0.949	0	1	0	90	960	NA	NA	NA	0.0716853
0	GRCh37:10:12291652	C	A	CDC123	ENSG00000151465	O75794	ENSP00000281141	1	1	0.809523809524	4.56	0.1125	-1.311	0	C	C	-2.9	2.6	44	-3.27	0	1	842	22.5	38	-6.52	1	3	120524.644413379	359.652739752638	54624	4	0.679	0	1	0	92	336	NA	NA	NA	0.0746805
0	GRCh37:22:22326283	T	C	TOP3B	ENSG00000100038	O95985	ENSP00000349705	1	1	0.818788634224	3.61	0.08217	-1.247	10	C	C	1.1	0	-29	0.35	0	1	1628	18.8	94	-6.63	0	14	-827504941187246	3227.55190598646	25816	2	0.963	1	0	28	0	862	NA	NA	NA	0.0860623
0	GRCh37:17:43923654	G	C	SPPL2C	ENSG00000185294	Q8IUH8	ENSP00000332488	1	1	0.556642548414	4.11	0.10325	-0.9467	10	H	H	2.3	-3.5	-72.5	2.45	0	1	176.1	12.84	103	-6.38	0.037037037037037	NA	NA	NA	2182	0	0.923	3	1	39	70	684	NA	NA	NA	0.0860623
0	GRCh37:11:88911696	C	A	TYR	ENSG00000077498	P14679	ENSP00000263321	0.99	0.964	0.605833494479	5.04	0.21233	-0.7197	35	C	C	3.3	-5	-52	0.19	0	1	797	25.4	144	-2.79	0.037037037037037	2	643.19377707625	0	118307	4	0.631	2	1	39	86	529	RCV000003977.3|RCV000055807.1|RCV000085955.1	Skin/hair/eye_pigmentationx2c_variation_inx2c_3|Oculocutaneous_albinism_type_1A|not_provided	other|non-pathogenic|untested	0.123403
0	GRCh37:1:22165987	G	A	HSPG2	ENSG00000142798	P98160	ENSP00000363827	0.39	0.759	NA	4.27	0.47817	-0.4378	35	C	C	6.4	-7.7	-1	-0.550000000000001	-1	1	910	24.1	83	-3.52	0.851851851851852	28	2131098.71819626	9111.15428413254	115052	12	0.541	3	1	28	86	4391	NA	NA	NA	0.152157
0	GRCh37:1:206903392	A	C	MAPKAPK2	ENSG00000162889	P49137	ENSP00000294981	0.9	0.076	0.462181770264	3.97	0.4855	0.2787	15	C	C	2.9	-2.6	-44	3.27	0	1	910	22.8	38	-4.04	1	33	56942334975605968	4079.49691042183	49339	19	0.802	10	0	68	0	370	NA	NA	NA	0.192692
0	GRCh37:12:14656768	G	C	PLBD1	ENSG00000121316	Q6P4A8	ENSP00000240617	0.99	1	0.575057869647	3.99	0.14575	-1.097	5	C	C	-2.4	0.0999999999999999	74	-5.49	0	1	910	25.1	27	-7.39	0.777777777777778	4	9947175.95684494	259.79547404058	64688	2	0.633	1	0	31	0	553	NA	NA	NA	0.513578
0	GRCh37:1:27720967	G	A	GPR3	ENSG00000181773	P46089	ENSP00000363136	0.85	0.024	0.5440008849	3.35	0.12883	-0.3178	25	H	H	-4.3	1.9	-50.5	-1.15	1	1	91	21.2	29	-3.15	0	7	-419.989836197526	16247.8122005256	3170	4	0.709	17	1	55	94	330	NA	NA	NA	0.0131789
0	GRCh37:12:110232153	T	G	TRPV4	ENSG00000111199	Q9HBA0	ENSP00000319003	0.96	0.07	0.60471528617	4.09	0.09608	-0.3529	5	H	H	-3.3	5	52	-0.19	0	0	454.6	24.5	144	-6.25	0.111111111111111	9	65178973411201.2	888.874087176627	50322	15	0.749	6	1	44	95	811	NA	NA	NA	0.0660942
0	GRCh37:6:143825104	G	T	FUCA2	ENSG00000001036	Q9BTY2	ENSP00000002165	0.91	0.668	NA	1.81	0.20942	-0.6924	15	C	C	-4.9	5.3	-23	2.85	1	1	910	22.4	107	-3.97	1	3	97361642128170400	3.28469916794514	16879	4	0.563	1	1	46	81	467	NA	NA	NA	0.0890575
0	GRCh37:21:47808679	C	T	PCNT	ENSG00000160299	O95613	ENSP00000352572	1	0.876	0.271387220788	-0.71	0.50157	-0.6903	45	H	H	-2.5	2.9	-91.5	-0.91	-1	0	324.5	22.8	180	-5.6	0.333333333333333	19	-426441004699570496	2155.47994622408	121646	13	0.561	1	1	19	53	3336	NA	NA	NA	0.152157
1	GRCh37:10:112724120	A	G	SHOC2	ENSG00000108061	Q9UQ13	ENSP00000265277	1	0.961	0.409800171474	4.11	0.98385	3.122	35	C	C	-1.3	2.7	-53	2.86	0	0	1628	25.5	56	-0.65	1	11	-50800161.5692197	844.121102974734	94124	2	0.481	14	1	27	98	536	RCV000007223.2|RCV000038778.1	Noonan-like_syndrome_with_loose_anagen_hair|Noonan's_syndrome	pathogenic|pathogenic	NA
1	GRCh37:2:20212184	C	T	MATN3	ENSG00000132031	O15232	ENSP00000383894	0.88	0.27	0.453697728934	-2.3	0.90452	0.7165	50	C	C	-4.3	1.9	-50.5	-1.15	1	0	97.4	11.48	29	-0.37	0.0740740740740741	4	13168.0828060588	63.5806079060001	20583	2	0.011	10	1	34	83	486	RCV000007981.1|RCV000055877.1	Multiple_epiphyseal_dysplasia_5|Multiple_Epiphyseal_Dysplasiax2c_Dominant	pathogenic|pathogenic	NA
1	GRCh37:16:1413031	C	T	GNPTG	ENSG00000090581	Q9UJJ9	ENSP00000204679	0.83	0.029	0.540866591602	-3.74	0.95129	2.955	30	C	C	3.7	-4.5	-50	-3.39	0	0	797	6.691	81	-0.28	1	2	-39954178723.9057	0	11428	2	0.113	0	1	0	79	305	RCV000020927.1	Mucolipidosis_III_Gamma	pathogenic	NA
1	GRCh37:17:17700947	A	G	RAI1	ENSG00000108557	Q7Z5J4	ENSP00000323074	0.67	0.05	0.471438086443	3.6	0.97786	0.3784	60	C	C	-2.8	4.4	99.5	-1.12	0	0	361.2	12.49	43	-0.6	0.481481481481481	19	-2911877539362139	3466.88327540477	129980	5	0.217	1	1	21	82	1906	RCV000003084.1	Smith-Magenis_syndrome	pathogenic	NA
1	GRCh37:17:17701685	G	A	RAI1	ENSG00000108557	Q7Z5J4	ENSP00000323074	0.48	0.002	0.455966152174	2.26	0.84276	0.1018	35	C	C	-2.1	3.1	-87	0.83	-1	0	361.2	13.49	46	-1.15	0.481481481481481	19	-2911877539362139	3466.88327540477	129980	5	0.301	1	1	21	82	1906	RCV000003083.1	Smith-Magenis_syndrome	pathogenic	NA
1	GRCh37:11:124738733	A	C	ROBO3	ENSG00000154134	Q96MS0	ENSP00000380903	0.99	0.989	0.512359980287	4.4	0.37975	-0.8743	10	E	E	3.8	-4.9	-108	1.43	0	1	910	26.7	5	-1.6	0.0740740740740741	3	-12229060528.9071	1217.81570284986	16084	2	0.33	17	1	43	86	1386	RCV000002264.1	Gaze_palsyx2c_familial_horizontalx2c_with_progressive_scoliosis	pathogenic	NA
1	GRCh37:11:124740546	G	A	ROBO3	ENSG00000154134	Q96MS0	ENSP00000380903	0.84	0.574	0.512697035645	3.17	0.16592	-0.2891	55	C	T	2.6	-0.3	-42	2.97	-1	1	910	25	56	-1.67	0.0740740740740741	3	-12229060528.9071	1217.81570284986	16084	2	0.5	17	1	43	86	1386	RCV000002261.1	Gaze_palsyx2c_familial_horizontalx2c_with_progressive_scoliosis	pathogenic	NA
1	GRCh37:11:124745046	T	C	ROBO3	ENSG00000154134	Q96MS0	ENSP00000380903	0.94	0.958	0.467754824819	3.81	0.09767	-0.3324	15	E	E	3.5	-2.7	-73	4.34	0	1	910	23.8	74	-1.33	0.0740740740740741	3	-12229060528.9071	1217.81570284986	16084	2	0.479	17	1	43	86	1386	RCV000002259.1	Gaze_palsyx2c_familial_horizontalx2c_with_progressive_scoliosis	pathogenic	NA
1	GRCh37:5:176053473	C	T	SNCB	ENSG00000074317	Q16143	ENSP00000377296	0.86	0.867	0.52733230144	1.66	0.87205	-0.1974	55	H	H	0.5	-4.7	59	-7.82	0	1	454.6	21.3	21	-1.54	0.037037037037037	11	-91445022080823392	1016.53213245112	10445	5	0.246	2	1	61	96	134	RCV000007440.1	Lewy_body_dementia	pathogenic	0.000199681
1	GRCh37:3:9979308	G	A	CRELD1	ENSG00000163703	Q96HD1	ENSP00000373322	0.68	0.998	0.421652817852	2.31	0.24217	1.072	45	H	H	-4.3	1.9	-50.5	-1.15	1	1	910	21.7	29	-0.56	0.888888888888889	12	-692386120016.866	286.188726600072	11591	2	0.045	1	0	39	0	420	RCV000003598.1	Atrioventricular_septal_defectx2c_partialx2c_with_heterotaxy_syndrome	pathogenic	0.00159744
1	GRCh37:16:23200963	G	A	SCNN1G	ENSG00000166828	P51170	ENSP00000300061	0.41	0.009	0.446798544358	-0.63	0.47975	1.512	40	C	C	2.6	-0.3	-42	2.97	-1	1	361.2	15.99	56	-0.82	0.148148148148148	11	30825.2628393549	277.509032780382	34168	5	0.31	8	1	36	86	649	RCV000009377.1	Bronchiectasis_with_or_without_elevated_sweat_chloride_3	pathogenic	0.00259585
1	GRCh37:1:236849999	A	G	ACTN2	ENSG00000077522	P35609	ENSP00000443495	0.38	0.001	0.454086358154	2.21	0.68275	3.448	50	C	C	-2.8	4.4	99.5	-1.12	0	0	1368	20.4	43	-0.46	0.0740740740740741	57	-17417878.5067489	57318.5225305695	78177	12	0.373	12	0	78	0	894	RCV000019977.27|RCV000036908.1	Dilated_cardiomyopathy_1AA|AllHighlyPenetrant	pathogenic|unknown	0.000599042
1	GRCh37:18:10455004	T	G	APCDD1	ENSG00000154856	Q8J025	ENSP00000347433	0.97	0.066	0.439508754329	2.36	0.52444	2.117	10	C	E	-2.8	6.1	78.5	0.53	0	0	842	20.3	102	-0.78	0.555555555555556	1	16941155322.5843	0	35320	3	0.309	1	1	46	92	514	RCV000003311.1	Hypotrichosis_simplex	pathogenic	NA
1	GRCh37:21:47786998	G	A	PCNT	ENSG00000160299	O95613	ENSP00000352572	0.87	0	0.321636337154	-1.1	0.74815	2.333	45	H	H	2.6	-0.3	-42	2.97	-1	0	324.5	5.221	56	-1.83	0.333333333333333	19	-426441004699570496	2155.47994622408	121646	13	0.103	1	1	19	53	3336	RCV000004973.1	Microcephalic_osteodysplastic_primordial_dwarfism_type_2	pathogenic	NA
1	GRCh37:14:92472218	T	C	TRIP11	ENSG00000100815	Q15643	ENSP00000267622	0.76	0.009	0.346396712257	-1.16	0.52378	-0.6281	45	H	H	2.1	-3.1	87	-0.83	1	0	361.2	0.002	46	-0.66	0.962962962962963	14	-200108301903286400	1854.01672356864	74905	2	0.215	0	0	0	0	1979	RCV000005846.2	Achondrogenesisx2c_type_IA	pathogenic	0.00179712
1	GRCh37:10:122630690	G	A	WDR11	ENSG00000120008	Q9BZH6	ENSP00000263461	0.52	0	0.41416301631	3.9	0.26283	1.079	15	C	E	-0.5	2.5	-30	2.22	0	0	454.6	22.2	58	0.42	0.925925925925926	4	1198578628727352	5.8534165789469	58349	0	0.034	0	1	0	94	1224	RCV000030849.1|RCV000059797.1	Hypogonadotropic_hypogonadism_14_with_or_without_anosmia|not_provided	pathogenic|untested	NA
